# Supplementary material for: Mammalian splicing divergence is shaped by drift, buffering in trans, and a scaling law
Source: Life Sci Alliance. 2021 Dec 30;5(4):e202101333. doi: 10.26508/lsa.202101333 (PMC8739531; doi:10.26508/lsa.202101333)
Supplement: Supplementary file 3 [file LSA-2021-01333_TableS3.xls]

## Sheet: Table S3
Table S3. Quantification of skipped exon events across tissues.
	Cortex	ESC	Heart	Kidney	Liver	Lung	Spleen	Total
#SEa	10037	9544	8205	9313	6093	9164	8643	15024
#Exp.Geneb	14365	12908	10892	11229	10994	14060	13217	17185
#Alt.Genec	4936	4773	4321	4800	3494	4796	4602	6660
a#SE: Number of skipped exon (SE) events affect protein coding genes expressed in each tissue;
b#Exp.Gene: Number of protein coding genes expressed (TPM>1.0) in each tiss
c#Alt.Gene: Number of expressed protein coding genes containing at least one SE event
