# Supplementary material for: Mammalian splicing divergence is shaped by drift, buffering in trans, and a scaling law
Source: Life Sci Alliance. 2021 Dec 30;5(4):e202101333. doi: 10.26508/lsa.202101333 (PMC8739531; doi:10.26508/lsa.202101333)
Supplement: Supplementary file 5 [file LSA-2021-01333_TableS5.xls]

## Sheet: Table S5
Table S5. Correlation between PDI and gene expression and correlation between PDI and absolute PSI between replicates within each tissue.
	PDI range	Cortex	ESC	Heart	Kidney	Liver	Lung	Spleen
PDI and gene expression	[0.5, 1.0]	-0.02	0.001	0.02	0.03	0.06	0.01	0.04
	[0.5, 0.9]	-0.11	-0.11	-0.09	-0.06	-0.08	-0.09	-0.05
	(0.9, 1.0]	0.25	0.15	0.19	0.16	0.21	0.12	0.15
PDI and absolute DPSI between replicates	[0.5, 1.0]	-0.13	-0.4	-0.2	-0.17	-0.22	-0.19	-0.21
	[0.5, 0.9]	-0.02	-0.17	0.003	-0.06	-0.06	-0.04	-0.03
	(0.9, 1.0]	-0.26	-0.5	-0.33	-0.23	-0.32	-0.27	-0.35
We hypothesized that splicing diversity for this group (PDI > 0.9) of genes might reflect molecular error. As expected, these events also show a strong negative correlation between the PDI and the PSI variation between biological replicates (which should be larger for events with higher error rates), with the Spearman’s ρ based on adjusted ΔPSI values (see the Materials and Methods section) rangi…
