# Supplementary material for: Mammalian splicing divergence is shaped by drift, buffering in trans, and a scaling law
Source: Life Sci Alliance. 2021 Dec 30;5(4):e202101333. doi: 10.26508/lsa.202101333 (PMC8739531; doi:10.26508/lsa.202101333)
Supplement: Supplementary file 6 [file LSA-2021-01333_TableS6.xls]

## Sheet: Table S6
Table S6. Quantification of allelic alternative splicing divergence across tissues.
	Cortex	ESC	Heart	Kidney	Liver	Lung	Spleen	Total
# SE	5300	5643	4131	5105	2835	5068	4870	10055
% divergence	0.147	0.154	0.19	0.14	0.151	0.171	0.177	32.8%a
aPercentage of events divergent in at least one tissue.
