# Supplementary material for: Mammalian splicing divergence is shaped by drift, buffering in trans, and a scaling law
Source: Life Sci Alliance. 2021 Dec 30;5(4):e202101333. doi: 10.26508/lsa.202101333 (PMC8739531; doi:10.26508/lsa.202101333)
Supplement: Supplementary file 7 [file LSA-2021-01333_TableS7.xls]

## Sheet: Table S7
Table S7. Tissue-regulatory patterns between BL6 allele and SPR allele.
		SPR
		No-Diff	Low	Moderate-Low	Moderate-High	Switch-Like
BL6	No-Diff	3437	773	127	77	6
	Low	791	357	123	55	5
	Moderate-Low	169	128	96	64	10
	Moderate-High	79	49	68	142	52
	Switch-Like	11	9	7	42	329
Switch-scores were calculated for the two alleles separately. Classification of tissue-regulatory patterns for the two alleles is based on this allelic switch-score.
