# Supplementary material for: Mammalian splicing divergence is shaped by drift, buffering in trans, and a scaling law
Source: Life Sci Alliance. 2021 Dec 30;5(4):e202101333. doi: 10.26508/lsa.202101333 (PMC8739531; doi:10.26508/lsa.202101333)
Supplement: Supplementary file 9 [file LSA-2021-01333_TableS9.xls]

## Sheet: Table S9
Table S9. Splicing patterns of events in “Scenario 3” compared with outgroup species.
	SPR derived	BL6 derived	Ambiguous	Total
BL6 variable	16	40	25	81
SPR variable	35	24	30	89
